# Supplementary material for: A Novel POP-Ni Catalyst Derived from PBTP for Ambient Fixation of CO2 into Cyclic Carbonates
Source: Materials (Basel). 2023 Mar 7;16(6):2132. doi: 10.3390/ma16062132 (PMC10057775; doi:10.3390/ma16062132)
Supplement: Supplementary file 1 [file materials-16-02132-s001.zip]

Archive with 1 entries (1 files):
- materials-2245437-supplementary.pdf
